# Supplementary material for: Reduced GSH Acts as a Metabolic Cue of OPDA Signaling in Coregulating Photosynthesis and Defense Activation under Stress
Source: Plants (Basel). 2023 Nov 1;12(21):3745. doi: 10.3390/plants12213745 (PMC10648297; doi:10.3390/plants12213745)
Supplement: Supplementary file 1 [file plants-12-03745-s001.zip]

Archive with 1 entries (1 files):
- plants-2662203-supplementary.pdf
